# Supplementary material for: Detection error influences both temporal seroprevalence predictions and risk factors associations in wildlife disease models
Source: Ecol Evol. 2019 Aug 27;9(18):10404–14. doi: 10.1002/ece3.5558 (PMC6787870; doi:10.1002/ece3.5558)
Supplement: Supplementary file 2 [file ECE3-9-10404-s002.xlsx]

## Sheet: diagnosticTests_20180621
Diagnostic_Test	Pathogen	Error_type	Protocol	Domestic/Wild	N	Mean	Range	Range_Type	Notes	Source	Source_Link
IDEXX PRV/ADV gB Ab Test	PRV	sensitivity	Short	Domestic	189	0.984	Not Reported	Not Reported	No cross reactivity detected for other pathogens. Test has shown a good correlation with the PRV screening and verification tests	IDEXX
IDEXX PRV/ADV gB Ab Test	PRV	sensitivity	Overnight	Domestic	189	0.995	Not Reported	Not Reported	No cross reactivity detected for other pathogens. Test has shown a good correlation with the PRV screening and verification tests	IDEXX
Fluorescene Polarization Assay (FP) Test (Brucella suis)	SB	sensitivity		Domestic	401	0.94	0.05	st deviation	4 different fluorescent polarization reading instruments can be used to conduct the FB test. (FPM-1, Tecan Polarian, Tecan ultra, and Sentry instruments.)	APHIS	https://www.aphis.usda.gov/animal_health/animal_diseases/brucellosis/downloads/fpa-val-rpt.pdf, https://link.springer.com/content/pdf/10.1007%2Fs11250-012-0309-8.pdf
Fluorescence polarization assay (FPA; Nielsen et al. 1996)	SB	sensitivity		domestic	250	0.99	0.011	st deviation	this test was for brucella abortus in cattle
Fluorescence polarization assay (Praud et al., 2012)	SB	sensitivity		Domestic (France)	6422	0.937	0.89 - 0.97	95% CI		Preventive Veterinary Medicine Journal	https://www.sciencedirect.com/science/article/pii/S0167587711003333?via%3Dihub
Rapid automated presumptive (RAP) test (Mikolon et al. 1998)	SB	sensitivity							Not reported
PRRS X3 ELISA	PRRS	sensitivity		Domestic	266	0.988	0.953	Accuracy	Reported in paper, referencing IDEXX	BMC Veterinary Research & IDEXX (https://www.idexx.com/en/livestock/livestock-tests/swine-tests/idexx-prrs-x3-ab-test-worldwide/)	http://www.ncbi.nlm.nih.gov/pmc/articles/PMC4276257/pdf/12917_2014_Article_300.pdf
PRRS X3 ELISA	PRRS	sensitivity		Domestic	458	0.999			Kit = HerdChek	UMN	http://www.vdl.umn.edu/prod/groups/cvm/@pub/@cvm/@vdl/documents/asset/cvm_asset_198761.pdf
PRRS X3 ELISA (oral fluids)	PRRS	sensitivity		Domestic	600	0.951	(0.93,0.97)	95% CI	Averaged from values of weeks 0-14	IDEXX (https://www.idexx.com/en/livestock/livestock-tests/swine-tests/idexx-prrs-oral-fluids-ab-test-na/)	http://journals.sagepub.com.ezproxy2.library.colostate.edu/doi/pdf/10.1177/1040638711435679
PRRS X3 ELISA	PRRS	sensitivity		Domestic	321	0.988	provides box plots but not CI		PRRSV type 2 virus only	Porcine Health Management	https://www.ncbi.nlm.nih.gov/pmc/articles/PMC5382508/
PRRS 2XR ELISA	PRRS	sensitivity		Domestic	399	0.935			Calculated Sn from paper	UMN	http://www.vdl.umn.edu/prod/groups/cvm/@pub/@cvm/@vdl/documents/asset/cvm_asset_198761.pdf
PRRS 2XR ELISA	PRRS	sensitivity		Domestic	476	0.974	(0.86, 0.99)	95% CI	Originally said 3XR but this paper is about 2XR	Journal of Veterinary Medical Science	https://www.ncbi.nlm.nih.gov/pmc/articles/PMC4751132/
IDEXX Swine Influenza Virus Ab Test	SIV	sensitivity								IDEXX	https://www.idexx.com/en/livestock/livestock-tests/swine-tests/idexx-swine-influenza-virus-ab-test/
IDEXX Influenza A Ab test	SIV	sensitivity	Used according to manufacturer's instructions	Domestic (China)	116	0.86	0.76 - 0.93	95% CI		Clinical and Vaccine Immunology Journal	http://cvi.asm.org/content/19/3/334.short
IDEXX AI MultiS-Screen Ab test	SIV	sensitivity	Used according to manufacturer's instructions	Domestic (China)	116	0.91	0.82 - 0.96	95% CI		Clinical and Vaccine Immunology Journal	http://cvi.asm.org/content/19/3/334.short
IDVet ID Screen influenza A antibody competition ELISA	SIV	sensitivity	Used according to manufacturer's instructions	Domestic (China)	116	0.95	0.87 - 0.99	95% CI		Clinical and Vaccine Immunology Journal	http://cvi.asm.org/content/19/3/334.short
Diagnostic Systems (DS) anti-HEV-IgG EIA (Saronno, Italy) for Hep E	HEV	sensitivity
Double antigen sandwich assay (DASA) for Hep E	HEV	sensitivity		Domestic	424	1			tested on humans and swine		https://www.ncbi.nlm.nih.gov/pmc/articles/PMC2519296/
IDEXX PRV/ADV gB Ab Test	PRV	specificity	Short	Domestic	999	1	Not Reported	Not Reported	Compared to the PRV screening and verification test kits	IDEXX
IDEXX PRV/ADV gB Ab Test	PRV	specificity	Overnight	Domestic	999	0.999	Not Reported	Not Reported	Compared to the PRV screening and verification test kits	IDEXX
Fluorescene Polarization Assay (FP) Test (Brucella suis)	SB	specificity		Domestic	14307	0.97	0.06	st deviation	4 different fluorescent polarization reading instruments can be used to conduct the FB test. (FPM-1, Tecan Polarian, Tecan ultra, and Sentry instruments.) - Instrument used for testing Sn/Sp for swine samples not indicated in report.	APHIS	https://www.aphis.usda.gov/animal_health/animal_diseases/brucellosis/downloads/fpa-val-rpt.pdf, https://link.springer.com/content/pdf/10.1007%2Fs11250-012-0309-8.pdf
Fluorescence polarization assay (FPA; Nielsen et al. 1996)	SB	specificity		domestic	250	0.99	0.0009	st deviation	this test was for brucella abortus in cattle
Fluorescence polarization assay (Praud et al., 2012)	SB	specificity		Domestic (France)	6422	0.93	0.917 - 0.941	95% CI		Preventive Veterinary Medicine Journal	https://www.sciencedirect.com/science/article/pii/S0167587711003333?via%3Dihub
Rapid automated presumptive (RAP) test (Mikolon et al. 1998)	SB	specificity		domestic	199	0.976		95% CI	Ths test was in goats
PRRS X3 ELISA	PRRS	specificity		Domestic	309	1	0.953	Accuracy	Reported in paper, referencing IDEXX	BMC Veterinary Research & IDEXX (https://www.idexx.com/en/livestock/livestock-tests/swine-tests/idexx-prrs-x3-ab-test-worldwide/)	http://www.ncbi.nlm.nih.gov/pmc/articles/PMC4276257/pdf/12917_2014_Article_300.pdf
PRRS X3 ELISA	PRRS	specificity		Domestic	458				Kit = HerdChek	UMN	http://www.vdl.umn.edu/prod/groups/cvm/@pub/@cvm/@vdl/documents/asset/cvm_asset_198761.pdf
PRRS X3 ELISA	PRRS	specificity		Domestic	600	0.9968	(0.98,1)	95% CI	Averaged from values over 14 weeks (spec calculated each week)	IDEXX (https://www.idexx.com/en/livestock/livestock-tests/swine-tests/idexx-prrs-oral-fluids-ab-test-na/)	http://journals.sagepub.com.ezproxy2.library.colostate.edu/doi/pdf/10.1177/1040638711435679
PRRS X3 ELISA	PRRS	specificity		Domestic	321	0.999	provides box plots but not CI		PRRSV type 2 virus only	Porcine Health Management	https://www.ncbi.nlm.nih.gov/pmc/articles/PMC5382508/
PRRS 2XR ELISA	PRRS	specificity		Domestic	458	0.923			Calculated Sp from paper	UMN	http://www.vdl.umn.edu/prod/groups/cvm/@pub/@cvm/@vdl/documents/asset/cvm_asset_198761.pdf
PRRS 2XR ELISA	PRRS	specificity		Domestic	476	0.996	(.978, .999)	95% CI		Journal of Veterinary Medical Science	https://www.ncbi.nlm.nih.gov/pmc/articles/PMC4751132/
IDEXX Influenza A Ab test	SIV	specificity	Used according to manufacturer's instructions	Domestic (China)	116	0.89	0.75 - 0.97	95% CI		Clinical and Vaccine Immunology Journal	http://cvi.asm.org/content/19/3/334.short
IDEXX AI MultiS-Screen Ab test	SIV	specificity	Used according to manufacturer's instructions	Domestic (China)	116	0.87	0.72 - 0.96	95% CI		Clinical and Vaccine Immunology Journal	http://cvi.asm.org/content/19/3/334.short
IDVet ID Screen influenza A antibody competition ELISA	SIV	specificity	Used according to manufacturer's instructions	Domestic (China)	116	0.79	0.63 - 0.90	95% CI		Clinical and Vaccine Immunology Journal	http://cvi.asm.org/content/19/3/334.short
Diagnostic Systems (DS) anti-HEV-IgG EIA (Saronno, Italy) for Hep E	HEV	specificity
Double antigen sandwich assay (DASA) for Hep E	HEV	specificity		domestic	424	0.98	NA		tested on humans and swine		https://www.ncbi.nlm.nih.gov/pmc/articles/PMC2519296/

## Sheet: Sheet1
Diagnostic Test	Pathogen	Error type	Domestic or Wild pigs used for estimating error	Sample size	Mean	Range	Range_Type	Notes	Source	Source Link
PRRS X3 ELISA	PRRS	sensitivity	Domestic	266	0.988	0.953	Accuracy	Reported in paper, referencing IDEXX	BMC Veterinary Research & IDEXX (https://www.idexx.com/en/livestock/livestock-tests/swine-tests/idexx-prrs-x3-ab-test-worldwide/)	http://www.ncbi.nlm.nih.gov/pmc/articles/PMC4276257/pdf/12917_2014_Article_300.pdf
PRRS X3 ELISA	PRRS	sensitivity	Domestic	458	0.999			Kit = HerdChek	UMN	http://www.vdl.umn.edu/prod/groups/cvm/@pub/@cvm/@vdl/documents/asset/cvm_asset_198761.pdf
PRRS X3 ELISA (oral fluids)	PRRS	sensitivity	Domestic	600	0.951	(0.93,0.97)	95% CI	Averaged from values of weeks 0-14	IDEXX (https://www.idexx.com/en/livestock/livestock-tests/swine-tests/idexx-prrs-oral-fluids-ab-test-na/)	http://journals.sagepub.com.ezproxy2.library.colostate.edu/doi/pdf/10.1177/1040638711435679
PRRS X3 ELISA	PRRS	sensitivity	Domestic	321	0.988	provides box plots but not CI		PRRSV type 2 virus only	Porcine Health Management	https://www.ncbi.nlm.nih.gov/pmc/articles/PMC5382508/
PRRS 2XR ELISA	PRRS	sensitivity	Domestic	399	0.935			Calculated Sn from paper	UMN	http://www.vdl.umn.edu/prod/groups/cvm/@pub/@cvm/@vdl/documents/asset/cvm_asset_198761.pdf
PRRS 2XR ELISA	PRRS	sensitivity	Domestic	476	0.974	(0.86, 0.99)	95% CI	Originally said 3XR but this paper is about 2XR	Journal of Veterinary Medical Science	https://www.ncbi.nlm.nih.gov/pmc/articles/PMC4751132/
IDEXX PRV/ADV gB Ab Test	PRV	sensitivity	Domestic	189	0.984	Not Reported	Not Reported	No cross reactivity detected for other pathogens. Test has shown a good correlation with the PRV screening and verification tests	IDEXX
IDEXX PRV/ADV gB Ab Test	PRV	sensitivity	Domestic	189	0.995	Not Reported	Not Reported	No cross reactivity detected for other pathogens. Test has shown a good correlation with the PRV screening and verification tests	IDEXX
IDEXX Swine Influenza Virus Ab Test	IAVS	sensitivity							IDEXX	https://www.idexx.com/en/livestock/livestock-tests/swine-tests/idexx-swine-influenza-virus-ab-test/
IDEXX Influenza A Ab test	IAVS	sensitivity	Domestic (China)	116	0.86	0.76 - 0.93	95% CI		Clinical and Vaccine Immunology Journal	http://cvi.asm.org/content/19/3/334.short
IDEXX AI MultiS-Screen Ab test	IAVS	sensitivity	Domestic (China)	116	0.91	0.82 - 0.96	95% CI		Clinical and Vaccine Immunology Journal	http://cvi.asm.org/content/19/3/334.short
IDVet ID Screen influenza A antibody competition ELISA	IAVS	sensitivity	Domestic (China)	116	0.95	0.87 - 0.99	95% CI		Clinical and Vaccine Immunology Journal	http://cvi.asm.org/content/19/3/334.short
Diagnostic Systems (DS) anti-HEV-IgG EIA (Saronno, Italy) for Hep E	HEV	sensitivity
Double antigen sandwich assay (DASA) for Hep E	HEV	sensitivity	Domestic	424	1			tested on humans and swine		https://www.ncbi.nlm.nih.gov/pmc/articles/PMC2519296/
Fluorescene Polarization Assay (FP) Test (Brucella suis)	SB	sensitivity	Domestic	401	0.94	0.05	st deviation	4 different fluorescent polarization reading instruments can be used to conduct the FB test. (FPM-1, Tecan Polarian, Tecan ultra, and Sentry instruments.)	APHIS	https://www.aphis.usda.gov/animal_health/animal_diseases/brucellosis/downloads/fpa-val-rpt.pdf, https://link.springer.com/content/pdf/10.1007%2Fs11250-012-0309-8.pdf
Fluorescence polarization assay (FPA; Nielsen et al. 1996)	SB	sensitivity	domestic	250	0.99	0.011	st deviation	this test was for brucella abortus in cattle
Fluorescence polarization assay (Praud et al., 2012)	SB	sensitivity	Domestic (France)	6422	0.937	0.89 - 0.97	95% CI		Preventive Veterinary Medicine Journal	https://www.sciencedirect.com/science/article/pii/S0167587711003333?via%3Dihub
Rapid automated presumptive (RAP) test (Mikolon et al. 1998)	SB	sensitivity						Not reported
PRRS X3 ELISA	PRRS	specificity	Domestic	309	1	0.953	Accuracy	Reported in paper, referencing IDEXX	BMC Veterinary Research & IDEXX (https://www.idexx.com/en/livestock/livestock-tests/swine-tests/idexx-prrs-x3-ab-test-worldwide/)	http://www.ncbi.nlm.nih.gov/pmc/articles/PMC4276257/pdf/12917_2014_Article_300.pdf
PRRS X3 ELISA	PRRS	specificity	Domestic	458				Kit = HerdChek	UMN	http://www.vdl.umn.edu/prod/groups/cvm/@pub/@cvm/@vdl/documents/asset/cvm_asset_198761.pdf
PRRS X3 ELISA	PRRS	specificity	Domestic	600	0.9968	(0.98,1)	95% CI	Averaged from values over 14 weeks (spec calculated each week)	IDEXX (https://www.idexx.com/en/livestock/livestock-tests/swine-tests/idexx-prrs-oral-fluids-ab-test-na/)	http://journals.sagepub.com.ezproxy2.library.colostate.edu/doi/pdf/10.1177/1040638711435679
PRRS X3 ELISA	PRRS	specificity	Domestic	321	0.999	provides box plots but not CI		PRRSV type 2 virus only	Porcine Health Management	https://www.ncbi.nlm.nih.gov/pmc/articles/PMC5382508/
PRRS 2XR ELISA	PRRS	specificity	Domestic	458	0.923			Calculated Sp from paper	UMN	http://www.vdl.umn.edu/prod/groups/cvm/@pub/@cvm/@vdl/documents/asset/cvm_asset_198761.pdf
PRRS 2XR ELISA	PRRS	specificity	Domestic	476	0.996	(.978, .999)	95% CI		Journal of Veterinary Medical Science	https://www.ncbi.nlm.nih.gov/pmc/articles/PMC4751132/
IDEXX PRV/ADV gB Ab Test	PRV	specificity	Domestic	999	1	Not Reported	Not Reported	Compared to the PRV screening and verification test kits	IDEXX
IDEXX PRV/ADV gB Ab Test	PRV	specificity	Domestic	999	0.999	Not Reported	Not Reported	Compared to the PRV screening and verification test kits	IDEXX
IDEXX Influenza A Ab test	IAVS	specificity	Domestic (China)	116	0.89	0.75 - 0.97	95% CI		Clinical and Vaccine Immunology Journal	http://cvi.asm.org/content/19/3/334.short
IDEXX AI MultiS-Screen Ab test	IAVS	specificity	Domestic (China)	116	0.87	0.72 - 0.96	95% CI		Clinical and Vaccine Immunology Journal	http://cvi.asm.org/content/19/3/334.short
IDVet ID Screen influenza A antibody competition ELISA	IAVS	specificity	Domestic (China)	116	0.79	0.63 - 0.90	95% CI		Clinical and Vaccine Immunology Journal	http://cvi.asm.org/content/19/3/334.short
Diagnostic Systems (DS) anti-HEV-IgG EIA (Saronno, Italy) for Hep E	HEV	specificity
Double antigen sandwich assay (DASA) for Hep E	HEV	specificity	domestic	424	0.98	NA		tested on humans and swine		https://www.ncbi.nlm.nih.gov/pmc/articles/PMC2519296/
Fluorescene Polarization Assay (FP) Test (Brucella suis)	SB	specificity	Domestic	14307	0.97	0.06	st deviation	4 different fluorescent polarization reading instruments can be used to conduct the FB test. (FPM-1, Tecan Polarian, Tecan ultra, and Sentry instruments.) - Instrument used for testing Sn/Sp for swine samples not indicated in report.	APHIS	https://www.aphis.usda.gov/animal_health/animal_diseases/brucellosis/downloads/fpa-val-rpt.pdf, https://link.springer.com/content/pdf/10.1007%2Fs11250-012-0309-8.pdf
Fluorescence polarization assay (FPA; Nielsen et al. 1996)	SB	specificity	domestic	250	0.99	0.0009	st deviation	this test was for brucella abortus in cattle
Fluorescence polarization assay (Praud et al., 2012)	SB	specificity	Domestic (France)	6422	0.93	0.917 - 0.941	95% CI		Preventive Veterinary Medicine Journal	https://www.sciencedirect.com/science/article/pii/S0167587711003333?via%3Dihub
Rapid automated presumptive (RAP) test (Mikolon et al. 1998)	SB	specificity	domestic	199	0.976		95% CI	Ths test was in goats
