# Supplementary material for: Detection error influences both temporal seroprevalence predictions and risk factors associations in wildlife disease models
Source: Ecol Evol. 2019 Aug 27;9(18):10404–14. doi: 10.1002/ece3.5558 (PMC6787870; doi:10.1002/ece3.5558)
Supplement: Supplementary file 5 [file ECE3-9-10404-s005.xlsx]

## Sheet: Sheet1
pathogen	apparent prevalence	modeled prevalence (pi)	median prevalence from literature	prevalence from literature
PRRS	0.012	0.0060 (0.0000031, 0.0064)	.019 (0, 0.13)	.003, .006, .02, 0, .025, .13, .019
PRV	0.19	0.17 (0.14, .20)	0.0785 (0, 0.61)	.03, .083, .342, 0, 0, .61, .38, .35, .3, .059, .074, 0, .18, .029, .241, .004, .644, .07
SI	0.071	0.032 (0.019,0.053)	0.053 (0, 0.644)	.11, .011, .053, .144, 0, 0, 0, .643, .21, .0915, 0, .307, .141, .049, 0
HEV	0.065	0.048 (0.032,0.066)	0.044 (0.029, 0.051)	.029, .044, .051
SB	0.06	0.047 (0.00073,0.24)	0.12 (0, 0.6)	.18, .53, .6, .15, .038, .179, 0, 0, .032, .44, .003, .01, .11, .172, .032, .037, .019, .13, .28, .143, .13 , .022

## Sheet: Sheet2
pathogen	apparent prevalence	modeled prevalence (pi)	modeled prevalence ignoring detection error	prevalence from literature
PRRS	0.012	0.0060 (0.0000031, 0.064)	0.013 (0.010, 0.013)	.019 (0, 0.13)
PRV	0.19	0.17 (0.14, .20)	0.19 (0.17, 0.20)	0.0785 (0, 0.61)
SIV	0.071	0.032 (0.019,0.053)	0.071 (0.065, 0.076)	0.053 (0, 0.644)
HEV	0.065	0.048 (0.032,0.066)	0.065 (0.055, 0.076)	0.044 (0.029, 0.051)
SB	0.06	0.047 (0.00073,0.24)	0.060 (0.053, 0.068)	0.12 (0, 0.6)
