# Supplementary material for: Detection error influences both temporal seroprevalence predictions and risk factors associations in wildlife disease models
Source: Ecol Evol. 2019 Aug 27;9(18):10404–14. doi: 10.1002/ece3.5558 (PMC6787870; doi:10.1002/ece3.5558)
Supplement: Supplementary file 6 [file ECE3-9-10404-s006.xlsx]

## Sheet: Sheet1
Pathogen	2007	2008	2009	2010	2011	2012	2013	2014	2015	2016	2017	2018
PRRS							0.0016 (0.001,0.0076)	0.0006 (0.00000031,0.0063)	0.0006 (0.00000035,0.0063)
PRV	0.17 (0.13,0.19)	0.15 (0.12,0.17)	0.18 (0.15,0.2)	0.18 (0.14,0.22)	0.19 (0.18,0.21)	0.19 (0.18,0.21)	0.2 (0.18,0.21)	0.19 (0.17,0.2)	0.19 (0.17,0.2)	0.2 (0.17,0.22)	0.17 (0.14,0.19)	0.2 (0.17,0.22)
IAVS				0.04 (0.03,0.062)	0.025 (0.014,0.047)	0.032 (0.021,0.054)	0.034 (0.022,0.055)	0.025 (0.014,0.047)	0.032 (0.02,0.054)
HEV					0.053 (0.038,0.071)	0.042 (0.027,0.061)
SB	0.034 (0.0046,0.18)	0.037 (0.0076,0.18)	0.03 (0.00057,0.17)	0.028 (0.0005,0.17)	0.033 (0.0011,0.18)	0.11 (0.017,0.32)	0.057 (0.0039,0.23)	0.097 (0.014,0.3)	0.064 (0.0049,0.24)	0.053 (0.0024,0.22)	0.062 (0.0035,0.24)	0.054 (0.0023,0.22)
