# Supplementary material for: Detection error influences both temporal seroprevalence predictions and risk factors associations in wildlife disease models
Source: Ecol Evol. 2019 Aug 27;9(18):10404–14. doi: 10.1002/ece3.5558 (PMC6787870; doi:10.1002/ece3.5558)
Supplement: Supplementary file 7 [file ECE3-9-10404-s007.xlsx]

## Sheet: Sheet1
Pathogen	Intercept	Female	Male	Juvenile	Yearling	Adult	∆WAIC
Incorporating detection error
PRRS	-7.03 (-15.15,-1.89)						0.33
PRV	-1.55 (-4.27,0.75)						19.3
IAVS	-3.02 (-6.45,0.17)	-2.00 (-3.49,1.42)	-0.58 (-3.88,1.01)	-0.46 (-4.17,1.45)	-2.21 (-8.76,0.24)	0.38 (-1.80,3.22)	2.08
HEV	-3.58 (-7.46,-0.85)			-1.23 (-6.71,1.25)	-1.99 (-8.70,0.79)	0.99 (-1.69,4.79)	1.73
SB	-1.82 (-4.87,1.33)	1.49 (-0.12,3.12)	0.08 (-1.84,1.99)	0.50 (-2.27,3.35)	-0.096 (-2.43,2.26)	1.96 (0.20,3.66)	2.23
Ignoring detection error
PRRS	-4.35 (-4.60,-4.12)						1.12
PRV	-1.39 (-3.60,0.72)						0.19
IAVS	-1.99 (-4.03,0.36)	-0.27 (-2.76,1.22)	-0.44 (-2.92,1.06)	-0.16 (-2.01,0.96)	-0.50 (-2.32,0.61)	0.11 (-1.71,1.24)	2.65
HEV	-2.88 (-4.42,-0.66)			-0.62 (-2.98,0.88)	-0.87 (-3.18,0.61)	0.51 (-1.69,2.08)	1.67
SB	-2.52 (-4.81,0.14)	-0.39 (-3.29, .07)	-0.22 (-3.15,1.25)	-1.35 (-3.39,0.23)	-0.42 (-2.43,1.18)	0.54 (-1.51,2.14)	6.65
