# Supplementary material for: Detection error influences both temporal seroprevalence predictions and risk factors associations in wildlife disease models
Source: Ecol Evol. 2019 Aug 27;9(18):10404–14. doi: 10.1002/ece3.5558 (PMC6787870; doi:10.1002/ece3.5558)
Supplement: Supplementary file 8 [file ECE3-9-10404-s008.xlsx]

## Sheet: Sheet1
pathogen	seroprevalence (proportion)	male_effect	female_effect	juvenile_effect	yearling_effect	adult_effect	location	detection_error_accounted_for	sample_size	study
PRRS	0						Kansas	N	20	Gipson, P. S., et al. (1999). "Health status of a recently discovered population of feral swine in Kansas." Journal of wildlife diseases 35(3): 624-627.
PRRS	0.01						Texas	N	409	Campbell, T. A., et al. (2008). "Feral swine exposure to selected viral and bacterial pathogens in southern Texas." Journal of swine health and production 16(6): 312-315.
PRRS	0.03	no effect	no effect				Texas	N	373	Christy Wyckoff, A., et al. (2009). "Feral swine contact with domestic swine: A serologic survey and assessment of potential for disease transmission." Journal of wildlife diseases 45(2): 422-429.
PRRS	0.006						Carolinas	N	169	Corn, J. L., et al. (2009). "Pathogen exposure in feral swine populations geographically associated with high densities of transitional swine premises and commercial swine production." Journal of wildlife diseases 45(3): 713-721.
PRRS	0.02						across US	N	50	Baker, S. R., et al. (2011). "Estimates of the seroprevalence of production-limiting diseases in wild pigs." Veterinary record 168(21).
PRRS	0						Saskatchewan, CA	N	22	McGregor, G. F., et al. (2015). "Disease risks associated with free-ranging wild boar in Saskatchewan." The Canadian Veterinary Journal 56(8): 839.
PRRS	0.025							N	162	Baroch, J. A., et al. (2014). Exposure of feral swine (Sus scrofa) in the United States to selected pathogens.The Canadian Journal of Veterinary Research. 79:74-78.
PRRS	0.13	no effect	no effect	lower		higher	Guam	N	47	Cleveland, C.A. et al. (2017) "Survey for selected pathogens in wild pigs (Sus scrofa) from Guam, Marianna Islands, USA." Veterinary Microbiology 205 (2017) 22-25.
PRRS	0.012						across US	Y	5506	Pedersen, K. et al. (2018). "Antibody evidence of porcine reproductive and respiratory syndrome virus detected in sera collected from feral swine (Sus scrofa) across the United States." Journal of Swine Health and Production 26 (1), 41-44
PRV	0.342	no effect	no effect	no effect		no effect	Florida	N	1662	van der Leek, M. L., et al. (1993). "Prevalence of pseudorabies (Aujeszky's disease) virus antibodies in feral swine in Florida." Journal of wildlife diseases 29(3): 403-409.
PRV	0.177						across US	N	2804	NWDP 2012 Annual Report (https://www.aphis.usda.gov/wildlife_damage/nwdp/pdf/NWDP%202012%20Annual%20Report%20Final.pdf)
PRV	0						Kansas	N	20	Gipson, P. S., et al. (1999). "Health status of a recently discovered population of feral swine in Kansas." Journal of wildlife diseases 35(3): 624-627.
PRV	0.029						New Hampshire	N	34	Musante, A. R., et al. (2014). "First reports of pseudorabies and winter ticks (Dermacentor albipictus) associated with an emerging feral swine (Sus scrofa) population in New Hampshire." Journal of wildlife diseases 50(1): 121-124.
PRV	0.03						California	N	135	Clark, R. K., et al. (1983). "Serologic survey of California wild hogs for antibodies against selected zoonotic disease agents." Journal of the american veterinary medical association 183(11): 1248-1251.
PRV	0.36						Texas	N	124	Corn, J. L., et al. (1986). "Survey of selected diseases in wild swine in Texas." Journal of the american veterinary medical association 189(9): 1029-1032.
PRV	0.083	no effect	no effect	lowest		highest	Georgia	N	661	Pirtle, E. C., et al. (1989). "Prevalence and transmission of pseudorabies virus in an isolated population of feral swine." Journal of wildlife diseases 25(4): 605-607.
PRV	0						Smoky Mountain NP	N	108	New, J. C., et al. (1994). "A serologic survey of selected viral bacterial diseases of European wild hogs, Great Smoky Mountains National Park, USA." Journal of wildlife diseases 30(1): 103-106.
PRV	0						Oklahoma	N	120	Saliki, J. T., et al. (1998). "Serosurvey of selected viral and bacterial diseases in wild swine from Oklahoma." Journal of wildlife diseases 34(4): 834-838.
PRV	0.61						South Carolina	N	227	Gresham, C. S., et al. (2002). "Increased prevalence of Brucella suis and pseudorabies virus antibodies in adults of an isolated feral swine population in coastal South Carolina." Journal of wildlife diseases 38(3): 653-656.
PRV	0.38	no effect	no effect				southeastern US	N	100	Corn, J. L., et al. (2004). "Persistence of pseudorabies virus in feral swine populations." Journal of wildlife diseases 40(2): 307-310.
PRV	0.35						Texas	N	409	Campbell, T. A., et al. (2008). "Feral swine exposure to selected viral and bacterial pathogens in southern Texas." Journal of swine health and production 16(6): 312-315.
PRV	0.3	no effect	no effect				Texas	N	373	Christy Wyckoff, A., et al. (2009). "Feral swine contact with domestic swine: A serologic survey and assessment of potential for disease transmission." Journal of wildlife diseases 45(2): 422-429.
PRV	0.059						Carolinas	N	170	Corn, J. L., et al. (2009). "Pathogen exposure in feral swine populations geographically associated with high densities of transitional swine premises and commercial swine production." Journal of wildlife diseases 45(3): 713-721.
PRV	0.074						Mississippi	N	499	Jack, S. W., et al. (2012). "Serologic evidence of Brucella and pseudorabies in Mississippi feral swine." Human-wildlife interactions 6(1): 89-93.
PRV	0							N	512	Sandfoss, M. R., et al. (2012). "A serosurvey for Brucella suis, classical swine fever virus, porcine circovirus type 2, and pseudorabies virus in feral swine (Sus scrofa) of eastern North Carolina." Journal of wildlife diseases 48(2): 462-466.
PRV	0.18	no effect	no effect	lowest	medium	highest prevalence	across US	N	8498	Pedersen, K., et al. (2013). "Pseudorabies in Feral Swine in the United States, 2009-2012." Journal of wildlife diseases 49(3): 709-713.
PRV	0.241						Oklahoma	N	282	Gaskamp, J.A., et al. (2016). Pseudorabies virus and Brucella abortus from an expanding wild pig (Sus scrofa) population in Southern Oklahoma, USA. Journal of wildlife diseases, 52(2), pp.383-386.
PRV	0.644	no effect	no effect	no effect		no effect	Guam	N	47	Cleveland, C.A. et al. (2017) "Survey for selected pathogens in wild pigs (Sus scrofa) from Guam, Marianna Islands, USA." Veterinary Microbiology 205 (2017) 22-25.
PRV	0.0514	no effect	no effect	no effect	no effect	no effect	Florida	N	436	Hernandez, F.A., et al. (2018). "Evidence of pseudorabies virus shedding in feral swine (Sus scrofa) populations of Florida, USA." Journal of Wildlife Diseases, 54(1):45-53
IAVS	0.75						Kansas	N	20	Gipson, P. S., et al. (1999). "Health status of a recently discovered population of feral swine in Kansas." Journal of wildlife diseases 35(3): 624-627.
IAVS	0.11						Oklahoma	N	120	Saliki, J. T., et al. (1998). "Serosurvey of selected viral and bacterial diseases in wild swine from Oklahoma." Journal of wildlife diseases 34(4): 834-838.
IAVS	0.011						Mississippi	N	91	Hall, J. S., et al. (2008). "Influenza exposure in United States feral swine populations." Journal of wildlife diseases 44(2): 362-368.
IAVS	0.053						California	N	94	Hall, J. S., et al. (2008). "Influenza exposure in United States feral swine populations." Journal of wildlife diseases 44(2): 362-368.
IAVS	0.144						Texas	N	472	Hall, J. S., et al. (2008). "Influenza exposure in United States feral swine populations." Journal of wildlife diseases 44(2): 362-368.
IAVS	0						Florida	N	60	Hall, J. S., et al. (2008). "Influenza exposure in United States feral swine populations." Journal of wildlife diseases 44(2): 362-368.
IAVS	0						Oklahoma	N	50	Hall, J. S., et al. (2008). "Influenza exposure in United States feral swine populations." Journal of wildlife diseases 44(2): 362-368.
IAVS	0						Missouri	N	105	Hall, J. S., et al. (2008). "Influenza exposure in United States feral swine populations." Journal of wildlife diseases 44(2): 362-368.
IAVS	0.643						Carolinas	N	168	Corn, J. L., et al. (2009). "Pathogen exposure in feral swine populations geographically associated with high densities of transitional swine premises and commercial swine production." Journal of wildlife diseases 45(3): 713-721.
IAVS	0.21						across US	N	100	Baker, S. R., et al. (2011). "Estimates of the seroprevalence of production-limiting diseases in wild pigs." Veterinary record 168(21).
IAVS	0.0915	no effect	no effect	lowest	medium	highest prevalence	across US	N	1989	Feng, Z., et al. (2014). Influenza A subtype H3 viruses in feral swine, United States, 2011–2012. Emerging infectious diseases, 20(5), p.843.
IAVS	0						Saskatchewan, CA	N	22	McGregor, G. F., et al. (2015). "Disease risks associated with free-ranging wild boar in Saskatchewan." The Canadian Veterinary Journal 56(8): 839.
IAVS	0.307						Mexico	N	70	Rivera, C. M. P., et al. (2017). "Detection of antibodies against pathogens in feral and domestic pigs (Sus scrofa) at the Sierra La Laguna Biosphere Reserve, Mexico." Veterinaria México OA 4(1).
IAVS	0.141	no effect	no effect	no effect	no effect	no effect	Texas	N	376	Pedersen, K., et al. (2017). "Antibodies to Various Zoonotic Pathogens Detected in Feral Swine." Journal of Food Protection, Vol. 80, No. 8, Pg 1239-1242 (Sus scrofa) at Abattoirs in Texas, USA
IAVS	0.049	no effect	no effect	lower		higher	35 states across US	N	8239	Martin, B.E., et al. (2017). "Feral Swine in the United States Have Been Exposed to both Avian and Swine Influenza A Viruses." Appl Environ Microbiol October 2017 Volume 83 Issue 19 e01346-17
IAVS	0	no effect	no effect	no effect		no effect	Guam	N	47	Cleveland, C.A. et al. (2017) "Survey for selected pathogens in wild pigs (Sus scrofa) from Guam, Marianna Islands, USA." Veterinary Microbiology 205 (2017) 22-25.
IAVS	0.091						across US	N	1983	NWDP 2012 Annual Report (https://www.aphis.usda.gov/wildlife_damage/nwdp/pdf/NWDP%202012%20Annual%20Report%20Final.pdf)
HEV	0.044						across US	N	NA	Bevins, S. et al. (2014) "Consequences associated with the recent range expasion of nonnative feral swine." Bioscience 64(4): 291-299
HEV	0.029						AK, FL, GA, NC, SC, TX	N	306	Dong, C. et al . (2011) "Restricted enzooticity of Hepatitis E virus genotypes 1 to 4 in the United States." Journal of Clinical Microbiology 49(12) 4164-4172
HEV	0.051						across US	N	2497	NWDP 2012 Annual Report (https://www.aphis.usda.gov/wildlife_damage/nwdp/pdf/NWDP%202012%20Annual%20Report%20Final.pdf)
SB	0.179	no effect	no effect	lowest		highest	Florida	N	1015	van der Leek, M. L., et al. (1993). "Prevalence of Brucella sp. antibodies in feral swine in Florida" Journal of wildlife diseases 29(3): 410-415.
SB	0.53							N	95	Becker, H. N., et al. (1978). "Brucellosis in feral swine in Florida." Journal of the american veterinary medical association 173(9): 1181-1182.
SB	0.062						across US	N	2645	NWDP 2012 Annual Report (https://www.aphis.usda.gov/wildlife_damage/nwdp/pdf/NWDP%202012%20Annual%20Report%20Final.pdf)
SB	0.28						8 states, areas with high prevalence	N	166	Pedersen, K., et al. (2014). "Identification of Brucella suis from feral swine in selected states in the USA." Journal of wildlife diseases 50(2): 171-179.
SB	0.18	no effect	no effect	lowest		highest	South Carolina	N	255	Wood, G. W., et al. (1976). "Brucellosis in feral swine." Journal of wildlife diseases 12(4): 579-582.
SB	0.06						southeastern US	N	352	Zygmont, S. M., et al. (1982). "Brucellosis in wild swine: A serologic and bacteriologic survey in the southeastern United States and Hawaii." Journal of the american veterinary medical association 181(11): 1285-1287.
SB	0.15						California	N	136	Clark, R. K., et al. (1983). "Serologic survey of California wild hogs for antibodies against selected zoonotic disease agents." Journal of the american veterinary medical association 183(11): 1248-1251.
SB	0.032						Texas	N	124	Corn, J. L., et al. (1986). "Survey of selected diseases in wild swine in Texas." Journal of the american veterinary medical association 189(9): 1029-1032.
SB	0.038						California	N	611	Drew, M. L., et al. (1992). "Serologic survey for brucellosis in feral swine, wild ruminants, and black bear of California, 1977 to 1989." Journal of wildlife diseases 28(3): 355-363.
SB	0						Smoky Mountain NP	N	108	New, J. C., et al. (1994). "A serologic survey of selected viral bacterial diseases of European wild hogs, Great Smoky Mountains National Park, USA." Journal of wildlife diseases 30(1): 103-106.
SB	0						Oklahoma	N	120	Saliki, J. T., et al. (1998). "Serosurvey of selected viral and bacterial diseases in wild swine from Oklahoma." Journal of wildlife diseases 34(4): 834-838.
SB	0.44						South Carolina	N	227	Gresham, C. S., et al. (2002). "Increased prevalence of Brucella suis and pseudorabies virus antibodies in adults of an isolated feral swine population in coastal South Carolina." Journal of wildlife diseases 38(3): 653-656.
SB	0.003						Missouri	N	321	Hartin, R. E., et al. (2007). "Distribution and disease prevalence of feral hogs in Missouri." Human-wildlife conflicts 1(2): 186-191.
SB	0.01						Texas	N	409	Campbell, T. A., et al. (2008). "Feral swine exposure to selected viral and bacterial pathogens in southern Texas." Journal of swine health and production 16(6): 312-315.
SB	0.11	positive	negative				Texas	N	373	Christy Wyckoff, A., et al. (2009). "Feral swine contact with domestic swine: A serologic survey and assessment of potential for disease transmission." Journal of wildlife diseases 45(2): 422-429.
SB	0.041						Carolinas	N	170	Corn, J. L., et al. (2009). "Pathogen exposure in feral swine populations geographically associated with high densities of transitional swine premises and commercial swine production." Journal of wildlife diseases 45(3): 713-721.
SB	0.032						Mississippi	N	499	Jack, S. W., et al. (2012). "Serologic evidence of Brucella and pseudorabies in Mississippi feral swine." Human-wildlife interactions 6(1): 89-93.
SB	0.037	no effect	no effect			highest prevalence	across US	N	4479	Pedersen, K., et al. (2012). "Apparent prevalence of swine brucellosis in feral swine in the United States." Human-wildlife interactions 6(1): 38-47.
SB	0.019						North Carolina	N	513	Sandfoss, M. R., et al. (2012). "A serosurvey for Brucella suis, classical swine fever virus, porcine circovirus type 2, and pseudorabies virus in feral swine (Sus scrofa) of eastern North Carolina." Journal of wildlife diseases 48(2): 462-466.
SB	0.13	negative	positive				Texas	N	40	Musser, J. M., et al. (2013). Use of serology and bacterial culture to determine prevalence of Brucella spp. in feral swine (Sus scrofa) in proximity to a beef cattle herd positive for Brucella suis and Brucella abortus. Journal of wildlife diseases, 49(2), 215-220.
SB	0.004						Oklahoma	N	NA	Gaskamp, J.A., et al. (2016). Pseudorabies virus and Brucella abortus from an expanding wild pig (Sus scrofa) population in Southern Oklahoma, USA. Journal of wildlife diseases, 52(2), pp.383-386.
SB	0.143						Mexico	N	70	Rivera, C. M. P., et al. (2017). "Detection of antibodies against pathogens in feral and domestic pigs (Sus scrofa) at the Sierra La Laguna Biosphere Reserve, Mexico." Veterinaria México OA 4(1).
SB	0.13	positive	negative				Texas	N	376	Pedersen, K., et al. (2017). Identification of Brucella spp. in feral swine (Sus scrofa) at abattoirs in Texas, USA. Zoonoses and Public Health.
SB	0.022	no effect	no effect	no effect		no effect	Guam	N	47	Cleveland, C.A. et al. (2017) "Survey for selected pathogens in wild pigs (Sus scrofa) from Guam, Marianna Islands, USA." Veterinary Microbiology 205 (2017) 22-25.
